# Supplementary material for: Dietary Patterns Impact Temporal Dynamics of Fecal Microbiota Composition in Children With Autism Spectrum Disorder
Source: Front Nutr. 2020 Jan 10;6:193. doi: 10.3389/fnut.2019.00193 (PMC6968728; doi:10.3389/fnut.2019.00193)
Supplement: Supplementary file 1 [file Table_1.XLSX]

## Sheet: Sheet1
Supplemental Table 1. Average Food Group and Nutrient Intake for all participants at all 3 time points.
ASD	Baseline						6 Weeks				6 months					CONT	Baseline					6 Weeks					6 months
Nutrient	mean	StD	% of total Calories	AMDR	% DRI	mean	StD	% of total Calories	AMDR	% DRI	mean	StD	% of total Calories	AMDR	% DRI	Nutrient	mean	StD	% of total Calories	AMDR	% DRI	mean	StD	% of total Calories	AMDR	% DRI	mean	StD	% of total Calories	AMDR	% DRI
Energy (kcal)	1372	311				1347	467.001				1243.34	377.274				Energy (kcal)	1499.88	304.918				1546.22	448.297				1502.91	377.857
Total Fat (g)	51	16	33	25-35		50	18.511	33	25-35		54.4542	36.3573	39	25-35		Total Fat (g)	56.9788	16.5311	34	25-35		60.1086	23.2218	35	25-35		59.7482	19.7788	36	25-35
Total Carbohydrate (g)	184	44	54	45-65		182	72.2399	54	45-65		152.609	62.0401	49	45-65		Total Carbohydrate (g)	198.628	55.898	53	45-65		195.647	60.0897	51	45-65		191.754	59.5476	51	45-65
Total Protein (g)	49	16	14	10-30		46	20.5166	14	10-30		44.341	19.3204	14	10-30		Total Protein (g)	55.4885	18.3222	15	10-30		62.817	22.4698	16	10-30		56.3785	17.3133	15	10-30
Cholesterol (mg)	142	69				138	92.2425				139.32	127.087				Cholesterol (mg)	172.03	102.593				194.701	108.764				174.92	102.93
Total Saturated Fatty Acids (SFA) (g)	18	6.7	12			17	7.32854	11			16.9375	10.3815	12			Total Saturated Fatty Acids (SFA) (g)	19.5631	6.79896	12			21.985	10.7135	13			22.856	9.79004	14
Total Monounsaturated Fatty Acids (MUFA) (g)	18	5.4				17	6.93172				16.3466	4.9471				Total Monounsaturated Fatty Acids (MUFA) (g)	19.7885	7.31653				20.2875	8.25085				20.1853	7.0307
Total Polyunsaturated Fatty Acids (PUFA) (g)	12	4.7				12	4.77723				10.6045	2.88523				Total Polyunsaturated Fatty Acids (PUFA) (g)	12.9465	5.21087				12.7824	5.54781				11.7526	3.53257
Total Dietary Fiber (g)	12	4.9			72	12	5.54976			68	10.8228	3.90713			68	Total Dietary Fiber (g)	14.4533	5.68604			72	14.7222	6.29917			68	14.02	5.82726			68
Soluble Dietary Fiber (g)	4	1.6				3.7	1.81058				3.91968	1.90628				Soluble Dietary Fiber (g)	4.16813	1.62965				4.2254	1.72715				4.02546	1.6573
Insoluble Dietary Fiber (g)	8	3.6				8.2	4.26255				6.92908	2.8042				Insoluble Dietary Fiber (g)	10.267	4.28413				10.4742	4.78233				9.9503	4.3876
Pectins (g)	1.5	0.8				1.6	0.811976				1.9	1.4				Pectins (g)	1.9472	1.11051				1.9194	1.00176				1.79018	0.890404
Vitamin A(mcg)*	523	400			109	384	212.586			115	284.378	188.11			98	Vitamin A(mcg)	406.539	175.225			109	410.773	198.025			115	369.073	152.67			98
Vitamin D (mcg)	4	3.1			97	4.9	5.12744			163	3.33821	2.57139			80	Vitamin D (mcg)	4.92883	2.10073			97	4.73375	2.30587			163	4.3132	2.76369			80
Vitamin E (mg)†	6.4	2.5			113	5.8	2.47701			94	4.81524	2.00282			107	Vitamin E (mg)	5.82194	2.60479			113	6.26444	3.54559			94	5.91328	3.38138			107
Vitamin K (mcg)	43.7	32			103	41	35.4119			128	46.9789	37.3588			108	Vitamin K (mcg)	59.5134	53.8636			103	61.2634	43.609			128	56.6141	45.4836			108
Vitamin C (mg)	52.4	44			356	52	37.2945			283	57.4617	55.4834			272	Vitamin C (mg)	81.0331	51.8523			356	65.2473	36.8866			283	65.6687	48.1875			272
Thiamin (mg)	1.2	0.4			226	1.2	0.517105			287	1.0802	0.348405			226	Thiamin (mg)	1.34087	0.376928			226	1.31667	0.44894			287	1.27661	0.424366			226
Riboflavin (mg)	1.5	0.5			279	1.4	0.683315			287	1.5927	1.66504			255	Riboflavin (mg)	1.65367	0.419899			279	1.58321	0.538476			287	1.51908	0.454059			255
Niacin (mg)	15	5.2			212	15	6.08575			233	13.1076	5.67792			208	Niacin (mg)	15.9611	6.14796			212	17.0342	6.78706			233	15.328	5.15297			208
Pantothenic Acid (mg)	3.3	1.2			125	3.4	1.91927			137	2.92547	1.26619			125	Pantothenic Acid (mg)	3.62301	1.04864			125	3.77981	1.18899			137	3.5896	1.04097			125
Vitamin B-6 (mg)	1.3	0.5			237	1.2	0.559863			235	8.27792	33.223			233	Vitamin B-6 (mg)	1.33268	0.584621			237	1.27797	0.427427			235	1.26247	0.546349			233
Total Folate (mcg)	304	232			356	272	160.378			160	242.106	149.46			164	Total Folate (mcg)	346.74	197.836			356	294.892	138.518			160	301.88	154.814			164
Vitamin B-12 (mcg)	3.5	2.7			3.79	3.3	2.17108			344	43.2963	191.071			309	Vitamin B-12 (mcg)	3.54263	1.33064			3.79	3.57297	1.71123			344	3.62132	1.65907			309
Choline (mg)	186	71			95	189	95			105	170	101			90	Choline (mg)	219	91			95	234	102			105	207	82			90
Calcium (mg)	736	318			103	747	407.519			113	632.16	262.719			99	Calcium (mg)	799.416	280.208			103	818.127	353.979			113	786.769	301.565			99
Phosphorus (mg)	875	310			203	846	408.213			221	748.699	283.532			197	Phosphorus (mg)	963.183	236.063			203	1015.73	333.252			221	954.158	243.075			197
Magnesium (mg)	179	65			163	172	77.5487			173	146.133	60.5803			159	Magnesium (mg)	203.668	62.2502			163	212.41	69.3042			173	193.555	58.2481			159
Iron (mg)	12	7.8			127	11	5.81742			132	8.77939	3.7386			120	Iron (mg)	11.9623	6.55759			127	12.0368	4.68089			132	11.048	4.39608			120
Zinc (mg)	6.8	3.5			171	6.6	3.3895			186	5.93662	3.25232			168	Zinc (mg)	8.03658	3.17043			171	8.29333	3.19317			186	7.92798	2.443			168
Copper (mg)	0.84	0.6			205	0.73	0.31808			215	2.62915	9.2607			212	Copper (mg)	0.865409	0.320254			205	0.893855	0.27811			215	0.853437	0.282231			212
Selenium (mcg)	67	21			269	66	26.4316			311	112.168	238.256			261	Selenium (mcg)	78.9195	26.2896			269	85.9245	30.109			311	74.436	23.022			261
Sodium (mg)	2029	669			120	1770	606.983			143	1695.94	483.24			127	Sodium (mg)	2104.67	648.702			120	2405.8	1104.15			143	2226.72	733.212			127
Potassium (mg)	1629	627			51	1613	858.164			54	1376.53	635.431			49	Potassium (mg)	1838.83	586.839			51	1870.81	574.448			54	1760.92	506.559			49
Manganese (mg)	2.2	0.9			183	2	1			176	2.1	1.3			166	Manganese (mg)	2.7	1.2			183	2.5	1.1			176	2.3	0.9			166
Omega-6 fatty acids (g)	11	4.4			119	11	4.3			121	9.2	3.2			109	Omega-6 fatty acids (g)	11.5	4.7			119	11.4	5			121	10.4	3.2			109
Omega-3 Fatty acids (g)	1	0.5			127	1.1	0.6			132	0.8	0.4			125	Omega-3 Fatty acids (g)	1.2	0.6	1.1	0.6	127	1.1	0.6			132	1.2	0.4			125
Total Trans-Fatty Acids (TRANS) (g)	1.9	1.5				1.9	2.3				1.6	1.2				Total Trans-Fatty Acids (TRANS) (g)	1.9	0.8				1.8	0.9				1.8	0.8
Added Sugars (by Total Sugars) (g)	44	32	13			44	42	13			28	27	9			Added Sugars (by Total Sugars) (g)	38	15	10			38	17	10			40	27	11
Total Grains (ounce equivalents)	5.6	2.1				5.3	2.2				4.5	2.4				Total Grains (ounce equivalents)	5.93032	1.94347				6.02667	2.7392				5.83775	2.2874
Whole Grains (ounce equivalents)	1.2	1.6				1.3	1.5				1.1	1.1				Whole Grains (ounce equivalents)	1.26066	1.13781				1.31571	1.45442				1.22107	1.08556
Refined Grains (ounce equivalents)	4.4	2				4	2				3.6	1.8				Refined Grains (ounce equivalents)	4.66975	2.06052				4.71101	2.48149				4.61676	2.24657
Food Group (servings/day)																Food Group (servings/day)
Fruit	2.3	1.3				1.97708	1.04684				2.059	0.979844				Fruit	2.36133	1.04678				2.39833	1.18931				2.69107	0.810132
Vegetables	1.2	0.8				1.04375	0.748377				1.0585	0.870978				Vegetables	1.46333	0.823991				1.614	0.834289				1.56143	0.715804
Legumes, nuts, seeds	0.4	0.5				0.238333	0.278438				0.496	0.596467				Legumes, nuts, seeds	0.438333	0.321377				0.474	0.347966				0.402143	0.336841
Starchy Foods	0.3	0.3				0.18375	0.125345				0.222	0.174374				Starchy Foods	0.296667	0.228674				0.324	0.244986				0.380714	0.303436
Starchy Vegetables	0.7	0.6				0.754583	0.794716				0.8195	0.859434				Starchy Vegetables*	0.547333	0.35195				0.910667	0.73703				0.737857	0.446968
Juice	0.7	0.6				0.5175	0.438468				0.576	0.516164				Juice	0.378667	0.355409				0.406	0.38187				0.389286	0.37675
Sweetened Beverages	0.3	0.3				0.18625	0.207151				0.29	0.4693				Sweetened Beverages	0.260667	0.29805				0.241	0.308582				0.244643	0.434643
Grains	0.9	0.9				0.92125	0.871497				0.839	0.786919				Grains	0.781333	0.678471				0.837333	0.776784				1.00964	0.81614
Refined Carbohydrates	1.1	0.7				1.2075	0.64125				1.3925	0.877004				Refined Carbohydrates	0.970667	0.423857				1.213	0.694581				1.42429	1.07259
Fried Food	0.3	0.3				0.4725	0.474417				0.487	0.358669				Fried Food	0.242667	0.192388				0.244	0.233498				0.205	0.213931
Protein Food	1.4	0.9				1.27625	0.791799				1.23	0.661808				Protein Food*	1.22333	0.593658				1.67733	0.754453				1.55071	0.625678
Dairy	3.2	1.7				3.51708	1.76376				3.5895	1.85293				Dairy	4.39133	1.88981				5.14633	2.22038				4.37929	1.54197
Snacks	1.2	0.7				1.10958	0.728026				1.2255	0.91974				Snacks	0.810333	0.517923				0.750333	0.425647				0.749286	0.415469
Sweets	2.2	1.1				2.4375	1.72561				4.297	0.952664				Sweets	1.67633	0.79995				1.72033	0.841438				1.6	0.853401
Kid's Meals	0	0.6				0.856667	0.365783				0.88	0.389804				Kid's Meals	0.974	0.516164				1.09767	0.583076				1.10179	0.425537
Fish	0.1	0.1				0.123333	0.0801448				0.12	0.0802627				Fish	0.167333	0.145435				0.207	0.172849				0.198571	0.157497
Condiments	0.4	0.4				0.307917	0.277723				0.3555	0.264942				Condiments	0.376	0.315273				0.423	0.374121				0.433571	0.359158
Nutrient and food group intake in children with ASD (ASD) and unaffected controls (CONT) over 6-months period. AMDR - Acceptable Macronutrient Distribution Range DRI - Dietary Reference Index *p≤0.05; †p≤0.1
